# Supplementary material for: Methylome analysis identifies a Wilms tumor epigenetic biomarker detectable in blood
Source: Genome Biol. 2014 Aug 19;15(8):434. doi: 10.1186/s13059-014-0434-y (PMC4310621; doi:10.1186/s13059-014-0434-y)
Supplement: Additional file 1: Table S1. — Clinical information for the discovery cohort (n = 22), validation set 1 (n = 12) and validation set 2 (n = 86). [file 13059_2014_434_MOESM1_ESM.xlsx]

## Sheet: Sheet1
	Total cohort size	Number of bilateral tumours	Number of unilateral tumours	Number of males	Number of females	Mean age at diagnosis (months)	Number of relapses	Number of deaths	Number with congenital malformations
Discovery dataset	22	10	12	9	13	35	5 (1 unknown)	1 (1 uknown)	2
Validation set 1	12	2	10	7	5	38.75	0 (1 unknown)	0 (1 unknown)	1
Validation set 2	86	11	75	39	47	41.7	25	12	11
