# Supplementary material for: Methylome analysis identifies a Wilms tumor epigenetic biomarker detectable in blood
Source: Genome Biol. 2014 Aug 19;15(8):434. doi: 10.1186/s13059-014-0434-y (PMC4310621; doi:10.1186/s13059-014-0434-y)
Supplement: Additional file 3: Table S2. — A list of all cell-corrected methylation variable positions (n = 937). [file 13059_2014_434_MOESM3_ESM.xlsx]

## Sheet: Sheet1
Probe	CovarWT	Pval	CHR	MAPINFO	Relatioto_UCSC_CpG_Island
cg00169897	-0.345428	5.01217e-09	16	89098782	Other
cg00242627	0.400423	3.6997e-11	1	156815187	Island
cg00269800	0.323429	4.99007e-08	5	140563151	Shore
cg00272446	0.353642	7.52181e-13	1	157164983	Island
cg00273449	0.379011	3.53215e-10	2	74875268	Island
cg00292073	-0.393649	1.76554e-11	16	1187671	Other
cg00294025	0.302491	2.39786e-10	12	7276360	Other
cg00298065	0.422273	1.86938e-12	19	58715577	Island
cg00333679	0.316169	7.12881e-10	6	33943783	Island
cg00408285	0.311719	1.61218e-09	16	85670262	Island
cg00414384	0.333203	7.22851e-11	11	68518048	Island
cg00449201	0.347112	9.68563e-12	19	50193437	Island
cg00449767	0.300521	3.44996e-08	19	45737603	Island
cg00468228	-0.311733	1.38381e-10	8	67092562	Shelf
cg00487187	0.30648	1.04853e-09	10	94451625	Island
cg00507154	0.390748	1.18829e-11	19	50192739	Island
cg00528572	0.359565	1.87014e-10	11	92703433	Island
cg00570628	0.301767	2.21712e-11	11	17563125	Shelf
cg00574740	0.300307	2.14014e-09	13	76209541	Island
cg00584422	0.38903	6.21376e-10	16	23724774	Island
cg00656603	0.337282	1.53611e-08	16	1070957	Island
cg00809164	0.312733	1.99266e-08	16	56651049	Island
cg00830285	0.374486	2.82426e-10	7	149119905	Island
cg00891611	0.310576	4.68367e-11	1	108066602	Other
cg00898480	0.30289	3.39004e-10	17	74641275	Other
cg00911351	0.398181	1.03507e-11	5	140767255	Island
cg00919411	0.342381	9.1402e-10	6	28584078	Island
cg00965023	0.379896	2.46156e-09	19	11785188	Island
cg00988056	-0.509489	9.14737e-11	14	106374554	Other
cg01101663	0.317922	4.44403e-10	5	140564161	Island
cg01141459	0.455077	5.46786e-11	22	30476452	Island
cg01154445	-0.308804	5.82622e-11	2	206548171	Shore
cg01169021	0.376743	2.09608e-10	5	140792918	Shore
cg01235116	0.302388	4.4425e-10	16	50705762	Shore
cg01248745	0.351774	6.41286e-11	5	140563213	Shore
cg01293485	0.311776	1.52306e-10	3	42847044	Shore
cg01297670	0.416168	6.95302e-11	6	31651070	Island
cg01310750	0.324307	1.12982e-11	19	52996548	Island
cg01327147	0.302587	1.34605e-11	9	34371380	Island
cg01362243	0.353795	1.39744e-09	2	45160389	Shore
cg01415937	-0.335928	5.29016e-10	1	10134620	Other
cg01442843	-0.303905	4.85319e-09	1	206729040	Shore
cg01468567	0.317314	1.24054e-10	19	49843922	Shore
cg01485975	0.304099	2.40428e-10	5	156486186	Other
cg01501896	0.365036	1.36825e-15	17	40274670	Island
cg01530283	0.35136	4.95663e-12	7	5085252	Shore
cg01561869	0.328955	1.88167e-10	5	140725147	Island
cg01571722	0.326703	3.34813e-11	3	130466871	Shore
cg01602345	-0.365386	7.41596e-13	1	3277525	Shelf
cg01602621	0.308892	3.71348e-08	19	11689813	Shore
cg01657574	0.318551	4.04328e-08	6	5995150	Island
cg01723031	0.304961	6.5092e-09	4	37975326	Shelf
cg01727145	0.374747	1.05906e-10	2	220313422	Island
cg01746241	0.353949	3.42323e-10	9	34370835	Island
cg01754756	0.427152	1.37591e-13	10	88728078	Island
cg01800146	0.326882	3.93091e-12	5	176794799	Island
cg01834541	0.33684	1.62097e-09	1	10651801	Other
cg01835580	0.321103	7.77812e-13	14	21511501	Other
cg01862641	0.36657	1.7082e-10	8	2418966	Island
cg01874867	0.319572	1.25825e-12	7	94954059	Shore
cg01902605	0.367417	4.23156e-13	5	78366076	Shore
cg01946451	0.34476	1.03498e-10	1	147782558	Shore
cg01965476	0.318491	1.32445e-12	15	40530997	Shore
cg02019574	0.391116	4.00797e-13	2	45228640	Island
cg02023757	0.304166	3.29083e-12	8	2418843	Shore
cg02035751	-0.31998	2.04033e-10	1	206729099	Shore
cg02081065	0.304296	3.08162e-10	5	132209139	Other
cg02093732	0.320985	1.59373e-11	15	30517601	Island
cg02153339	0.329175	4.39416e-11	12	121415499	Shore
cg02156723	-0.376594	7.13169e-15	1	12100631	Other
cg02156767	0.335236	4.34064e-08	2	20442210	Other
cg02237119	0.335312	1.95852e-11	7	73256414	Shore
cg02246426	0.446708	2.76821e-13	8	97162431	Other
cg02267270	0.324904	1.15058e-13	6	37616410	Island
cg02267483	0.374415	1.42395e-11	5	140810404	Shore
cg02307239	0.354222	4.02652e-12	4	174421558	Island
cg02311725	0.31767	5.79277e-11	20	30639816	Shore
cg02344527	0.405932	3.95586e-09	11	102702414	Other
cg02360367	0.320237	2.88908e-10	1	2180027	Other
cg02381385	-0.320674	3.27985e-10	19	52005188	Other
cg02383368	0.330808	2.60436e-10	19	7684468	Shore
cg02452944	0.467357	2.40973e-13	5	140810109	Shore
cg02466572	0.35766	5.13537e-10	10	94826319	Island
cg02485328	0.346406	3.83736e-13	5	158522603	Shore
cg02487233	0.318572	2.44066e-12	3	107810687	Shore
cg02537838	0.301704	2.1537e-09	20	61002595	Other
cg02575448	0.373095	3.00201e-10	5	140749735	Shore
cg02578944	0.510769	1.61052e-15	6	28227392	Island
cg02598872	0.308905	2.45842e-10	15	96952150	Shore
cg02601140	0.346912	4.41489e-11	7	63250517	Island
cg02631126	0.356412	1.22676e-11	6	28058918	Other
cg02671171	0.314551	6.10066e-11	17	203087	Shelf
cg02672759	0.368492	6.0538e-12	19	39739058	Island
cg02751808	0.309533	1.69111e-09	2	71125521	Shore
cg02778237	0.332548	3.31341e-10	6	72298242	Shore
cg02782840	0.330853	7.03835e-12	13	25290701	Shelf
cg02846841	0.416388	3.89219e-13	6	28945341	Other
cg02854229	0.416461	4.48789e-15	14	101962994	Other
cg02869486	0.341319	1.65136e-10	9	98112381	Shore
cg02897366	-0.322131	3.59006e-09	1	201425990	Other
cg02914800	0.301109	2.6878e-10	7	93549968	Other
cg02959939	-0.385091	3.32283e-12	21	47813025	Shore
cg03000596	-0.363218	1.64113e-11	7	73624373	Other
cg03044281	0.318179	1.64931e-11	17	1553585	Shore
cg03063658	-0.352181	6.59274e-10	2	109949132	Other
cg03099728	0.356933	1.94939e-13	19	58716135	Shore
cg03156170	0.40995	1.29386e-08	17	55673870	Other
cg03176917	-0.320862	1.95746e-08	19	15578028	Shelf
cg03196720	0.385706	1.21969e-11	12	6473299	Island
cg03208198	-0.311611	2.09667e-12	21	46898048	Island
cg03214697	0.401068	3.85886e-12	22	30901532	Island
cg03242265	0.39807	4.51315e-10	1	147782472	Island
cg03254161	0.312455	2.78484e-13	17	76481199	Other
cg03258472	0.326016	5.34436e-11	19	6463949	Shore
cg03301058	-0.4111	6.03113e-09	6	90007856	Other
cg03337057	0.317774	2.40173e-09	19	50249776	Island
cg03343013	0.318025	1.70359e-10	1	43473097	Island
cg03400060	0.348174	3.55665e-10	5	78365801	Shore
cg03404566	0.327084	4.63565e-10	17	6899310	Island
cg03466124	-0.345247	8.71897e-10	3	179168156	Shore
cg03502601	-0.326005	2.04725e-09	17	78865373	Shore
cg03540028	0.356387	3.10082e-11	21	43183977	Shelf
cg03600259	0.315296	3.21189e-08	6	164052180	Island
cg03602321	-0.314417	2.70827e-09	5	3962083	Shore
cg03631455	0.478004	2.57711e-14	5	140595072	Island
cg03660502	0.411642	1.81893e-13	16	28948092	Island
cg03675047	0.405158	1.4295e-08	2	119566221	Other
cg03682719	0.445946	5.84482e-11	6	28584103	Island
cg03700287	0.382692	2.60803e-11	5	140621697	Island
cg03707169	0.349218	4.04721e-09	11	128647051	Other
cg03711129	0.441265	1.33014e-09	2	71124762	Shore
cg03723716	0.349744	2.00056e-11	11	111609239	Other
cg03735592	0.316835	1.88632e-10	6	138821354	Other
cg03755115	0.38784	3.07941e-11	11	76858729	Island
cg03820689	-0.379592	7.56662e-11	13	112818596	Island
cg03851835	-0.33374	1.75525e-08	11	107711742	Other
cg03858673	0.433138	1.34949e-12	6	28584155	Island
cg03862854	0.30563	3.2221e-12	20	22556600	Shore
cg03961030	0.309367	4.84435e-08	1	6333796	Other
cg03987884	0.350495	1.6413e-13	18	61616862	Other
cg03988936	0.355663	1.19132e-11	6	137244332	Island
cg04036329	0.342993	5.44607e-10	17	19771783	Island
cg04036593	0.316815	6.82002e-11	2	62797926	Other
cg04080041	0.319536	1.15832e-08	5	140811253	Island
cg04122873	0.531786	1.96769e-14	6	28956226	Island
cg04123310	0.437343	2.74071e-09	1	27677072	Island
cg04157161	0.406055	2.50215e-09	17	7906847	Island
cg04197548	-0.338075	3.66456e-11	10	75004945	Shore
cg04198914	0.35746	1.23126e-11	17	36106025	Shore
cg04247603	0.409285	3.04597e-11	6	5994743	Shore
cg04270401	0.333509	6.68771e-10	10	102806871	Shore
cg04284140	0.370314	1.10861e-13	7	44163975	Shore
cg04313756	0.381388	8.47444e-14	14	96180842	Island
cg04325221	0.321576	4.74952e-11	15	45410047	Shore
cg04333575	0.383814	1.133e-09	11	6340890	Island
cg04336859	-0.317107	6.55822e-09	19	52005153	Other
cg04349021	0.330076	1.04007e-15	12	52281901	Other
cg04349985	0.312194	3.29075e-11	16	1107501	Shore
cg04423188	-0.302314	7.84393e-09	1	3328023	Island
cg04427469	0.31396	2.48029e-12	4	11370793	Island
cg04439215	0.300488	4.02154e-10	13	45768901	Other
cg04451736	0.313435	1.42549e-10	5	10333413	Island
cg04470072	0.31546	6.07347e-13	8	87082014	Island
cg04482120	-0.335706	2.05878e-09	13	44989043	Other
cg04488758	0.312326	2.83896e-10	12	95945366	Shelf
cg04498349	0.354799	2.80723e-09	16	10274317	Island
cg04503600	0.302147	2.37621e-10	5	140798188	Shore
cg04511534	0.31478	1.80222e-11	17	4463371	Other
cg04513912	0.370384	5.41756e-11	7	156409788	Island
cg04543938	0.535084	1.23089e-17	6	28956426	Island
cg04553690	0.398731	3.54616e-11	5	140777501	Island
cg04564481	0.333658	1.39743e-11	10	94820954	Island
cg04630292	0.363315	9.20844e-12	6	32116994	Island
cg04645150	0.468943	4.52309e-11	6	28584172	Island
cg04681600	0.313446	2.99554e-08	14	38725536	Island
cg04684114	0.335208	9.62672e-10	1	17476074	Island
cg04716530	0.333338	7.97876e-11	16	30485684	Island
cg04726784	0.354858	2.42779e-10	5	140793307	Shore
cg04797061	0.374252	1.57436e-08	16	31159920	Island
cg04810755	0.301803	4.07688e-11	1	17086521	Island
cg04845915	0.351885	1.26133e-11	5	140802804	Island
cg04857403	0.32306	5.91186e-11	1	43473030	Island
cg04884318	0.333272	1.91931e-10	10	130064296	Shore
cg04889043	0.397374	4.40516e-12	10	93882845	Other
cg04890607	-0.390229	1.73738e-14	12	66262214	Other
cg04947339	-0.456719	2.63432e-08	14	106214343	Other
cg04955912	0.438979	7.27528e-13	2	242294876	Shore
cg05006473	-0.393132	8.53e-12	4	1504481	Shore
cg05022688	0.428057	1.38e-11	3	170137633	Island
cg05036656	0.577005	1.43769e-15	4	41875470	Island
cg05157251	0.34733	1.88949e-10	18	57566460	Shore
cg05164634	0.402275	1.32477e-13	12	49366538	Shelf
cg05169846	0.334136	3.94506e-08	12	1905735	Island
cg05219493	0.342311	6.90732e-12	10	94820923	Island
cg05233946	-0.301716	1.18317e-09	22	32078088	Other
cg05248655	-0.316637	1.12168e-08	10	1454265	Other
cg05384271	0.402946	5.9282e-12	19	6464029	Island
cg05463325	0.32447	1.32354e-10	1	229406534	Shore
cg05476956	0.300499	1.48347e-11	5	140595291	Island
cg05603527	0.406743	5.85707e-12	2	71131629	Island
cg05638493	0.369512	7.39562e-12	5	140683367	Island
cg05673882	-0.309165	3.07179e-08	5	74862702	Other
cg05683630	0.332158	3.28241e-08	6	13860661	Other
cg05756029	0.395166	2.11718e-09	11	18230754	Island
cg05798125	-0.313392	1.96266e-08	16	28996362	Other
cg05816193	0.382645	3.70296e-13	6	26018127	Shelf
cg05837727	0.392086	4.5874e-14	11	32355149	Island
cg05849324	0.333546	6.47372e-11	6	18122474	Island
cg05890377	0.342827	4.11804e-10	2	74357713	Island
cg05928806	0.331589	2.62054e-10	7	127991614	Island
cg06021088	-0.344354	3.21078e-10	2	127822551	Other
cg06048354	0.3037	4.22655e-09	5	140501812	Shore
cg06080948	-0.32913	6.37143e-11	10	135202877	Shore
cg06268875	0.327175	5.2918e-09	18	11147385	Shore
cg06279471	0.320114	1.30428e-11	11	67806118	Shore
cg06346138	0.340568	3.10196e-14	1	17086071	Island
cg06360465	0.326489	2.78011e-13	3	50341183	Other
cg06362543	0.301662	1.39462e-13	20	42135794	Island
cg06372467	-0.353455	6.3295e-11	12	53142542	Other
cg06396119	0.403541	1.00318e-12	13	49792767	Shore
cg06400119	-0.31817	2.81427e-10	7	158046222	Other
cg06444294	0.310534	4.15289e-11	19	50164473	Shelf
cg06460587	0.360726	3.88594e-10	6	31650930	Island
cg06484274	-0.400407	8.99068e-15	3	142164840	Shore
cg06545268	0.302136	2.05642e-08	8	9756974	Island
cg06549238	0.371727	3.21119e-12	11	93277161	Shore
cg06599390	-0.312037	2.76609e-10	19	695568	Other
cg06603923	0.315308	3.94977e-10	7	151217961	Shore
cg06607919	0.397502	2.18873e-13	2	80549797	Island
cg06626847	0.329542	8.83909e-14	1	149333142	Island
cg06634914	0.371481	4.60185e-10	12	30354611	Island
cg06655414	0.336058	2.0396e-08	19	17942272	Island
cg06671706	0.329019	4.16341e-10	8	8559999	Island
cg06723904	0.325516	2.75435e-10	10	94179809	Shore
cg06741726	0.30928	5.4174e-11	1	149673689	Shore
cg06757585	0.314244	3.47666e-11	5	140753531	Shore
cg06792262	0.304107	1.44364e-12	3	44622596	Island
cg06800235	-0.353951	4.26868e-08	1	7692367	Other
cg06849778	0.384521	5.47063e-11	1	16847214	Shore
cg06854478	0.340774	4.24266e-11	10	24841602	Other
cg06857304	0.309391	1.80988e-09	10	94826314	Island
cg06902607	0.30075	1.74512e-09	1	247511400	Other
cg06906952	0.385611	4.28038e-11	1	244230760	Other
cg06912922	0.354	4.74359e-08	19	12708229	Shore
cg06923531	0.442493	1.74058e-10	19	14542965	Island
cg06933824	0.324525	3.96858e-10	5	172110579	Island
cg07006673	0.30642	8.43937e-11	20	43029732	Other
cg07018107	-0.301214	2.2775e-09	8	129162406	Other
cg07028396	0.379197	1.0889e-11	10	93805682	Island
cg07071615	-0.311807	4.11545e-11	14	106214478	Other
cg07074666	0.305252	6.21624e-10	2	25354776	Island
cg07075347	0.342537	4.91609e-11	7	44104860	Island
cg07124687	0.564356	6.17132e-18	6	28956332	Island
cg07143623	0.310807	1.41158e-10	5	135313253	Other
cg07147573	0.306325	9.65548e-10	3	42918806	Shelf
cg07179016	0.330191	1.08422e-08	1	1066277	Other
cg07216133	0.314679	3.28776e-09	6	7142066	Shore
cg07280593	-0.352243	8.50519e-14	19	55085260	Other
cg07345999	0.352521	2.39554e-08	11	16632636	Island
cg07350470	-0.329681	9.44542e-10	4	4765329	Other
cg07428004	0.30618	1.4547e-08	7	127912372	Shore
cg07447742	0.422946	3.59108e-14	13	49793170	Shore
cg07462861	0.330719	8.71111e-12	12	49366152	Shore
cg07463541	0.519173	2.31762e-19	5	140181074	Island
cg07487731	0.332198	1.08352e-09	5	140616495	Shore
cg07512361	0.338967	1.27453e-10	7	101944430	Island
cg07529658	0.415398	2.38533e-08	21	46845160	Shelf
cg07537095	0.432077	1.44633e-12	11	116228957	Other
cg07542476	0.405558	6.8593e-10	19	49843160	Island
cg07578108	0.305201	1.72778e-08	4	170897214	Other
cg07613945	0.308048	1.27642e-09	5	140787430	Shore
cg07615087	0.329127	9.58399e-09	21	38077347	Island
cg07620533	0.341845	9.92229e-12	5	140793470	Shore
cg07660671	0.317845	1.26746e-10	8	10586967	Shore
cg07716847	0.359262	8.39423e-14	16	67233549	Island
cg07739369	-0.310437	1.50507e-09	17	80241456	Other
cg07751331	0.324053	5.14229e-14	2	26205865	Shore
cg07772660	0.355044	6.39018e-10	1	17085863	Island
cg07802710	0.370341	3.84799e-11	5	140810260	Shore
cg07812957	-0.303905	1.99059e-13	19	16466298	Shore
cg07815836	0.334831	2.65662e-11	19	58715351	Island
cg07824824	0.381644	3.33644e-12	18	12254976	Island
cg07844977	0.307302	2.47646e-08	6	2903699	Island
cg07861603	-0.322119	1.01635e-08	16	3085246	Island
cg07903237	0.324584	1.84064e-10	1	221064388	Shore
cg07925867	0.311397	1.78994e-10	16	66953432	Shelf
cg07935264	-0.301264	2.92527e-10	2	113594375	Other
cg07970799	-0.37689	9.53728e-14	6	6614719	Other
cg08033127	0.318957	5.23405e-10	1	55232442	Shelf
cg08080396	-0.309117	6.1976e-13	3	11102832	Other
cg08129331	-0.306847	2.20636e-08	17	78560478	Other
cg08169827	0.59491	1.57802e-18	1	32054766	Island
cg08214423	0.556703	3.31173e-15	11	32354958	Island
cg08227353	-0.325832	6.45965e-09	10	102821670	Island
cg08261841	0.314941	1.91166e-10	7	142982463	Shelf
cg08265933	0.384726	2.79823e-12	11	76858759	Island
cg08288811	0.343298	1.56462e-16	5	140180926	Island
cg08292467	0.346198	7.44061e-11	5	140782510	Shelf
cg08319294	0.303095	2.31673e-08	19	43202122	Island
cg08376141	0.472594	1.20157e-14	6	32116591	Island
cg08418111	0.393648	7.64316e-15	11	18433745	Other
cg08424749	0.354305	4.5613e-11	6	32117292	Shore
cg08469215	0.352709	3.51941e-09	1	156261351	Island
cg08491188	0.422009	1.59616e-12	5	140777503	Island
cg08499861	0.367024	2.36955e-09	6	1555572	Island
cg08505243	0.371587	4.58399e-12	6	32116112	Shore
cg08520743	0.361804	9.86045e-10	7	95025829	Island
cg08549216	0.319757	6.43328e-09	16	31142523	Other
cg08617160	0.305787	4.43352e-08	19	345312	Island
cg08726801	0.336674	6.63723e-13	12	1974122	Island
cg08787837	-0.370555	1.00876e-08	16	86029554	Other
cg08843756	0.328124	6.23322e-12	11	63772049	Shelf
cg08864645	0.350006	5.55118e-10	6	33943929	Island
cg08928145	0.310091	2.26274e-11	19	19625364	Island
cg08938584	0.343607	2.38272e-10	5	140797509	Island
cg08980987	0.33575	7.33019e-12	12	25054905	Shore
cg09009380	0.37827	6.20589e-13	1	201252974	Island
cg09013975	0.307646	9.5608e-10	17	3847872	Shore
cg09015973	0.412041	2.39115e-09	2	131673771	Island
cg09032973	0.334787	1.47491e-16	5	140165998	Island
cg09088720	0.374984	1.8139e-11	5	154091976	Other
cg09099868	0.341029	5.04344e-12	10	22622793	Shore
cg09168939	0.30666	2.03644e-11	1	164652019	Other
cg09209510	-0.428587	1.27208e-11	14	100288389	Other
cg09216650	0.371261	8.45515e-10	12	115174051	Island
cg09243900	0.306926	1.60749e-10	1	156030844	Other
cg09246479	0.315635	6.85439e-09	22	24891129	Island
cg09267427	0.343381	9.32726e-09	12	124953924	Shelf
cg09297626	0.32842	3.11795e-09	8	2212410	Other
cg09300114	0.332964	4.73012e-09	17	73084329	Island
cg09307985	0.383764	6.35176e-13	19	36643070	Island
cg09313482	0.346346	9.2103e-12	8	120685317	Other
cg09368075	-0.307213	1.19211e-08	2	210011147	Shore
cg09430445	0.328638	6.38184e-11	3	42918546	Shelf
cg09504320	0.55906	1.16535e-17	1	157164796	Island
cg09506473	0.410604	1.67585e-12	8	87081978	Island
cg09508016	0.308882	9.6257e-12	20	21682854	Shore
cg09523275	0.417546	8.5745e-10	6	28227093	Island
cg09533168	0.35061	4.60798e-10	5	175560568	Other
cg09533178	0.392056	6.26578e-13	19	55630336	Shore
cg09537553	-0.368363	1.28999e-09	7	962492	Shelf
cg09555736	-0.309037	3.8314e-09	16	474271	Shore
cg09568355	0.431794	1.10933e-12	2	45228633	Island
cg09573585	0.353026	1.99849e-12	10	88728128	Island
cg09577651	-0.320649	4.81321e-08	20	1600705	Other
cg09578568	0.316442	1.52971e-08	4	113432770	Shore
cg09614479	0.360038	6.99959e-14	10	81967536	Shore
cg09644153	0.320622	3.77545e-10	16	3345646	Shore
cg09664216	0.300488	9.19574e-09	2	240218482	Other
cg09715672	0.434137	1.69223e-12	10	88728278	Island
cg09717471	-0.421196	3.22753e-10	3	175338908	Other
cg09761846	0.31504	4.3658e-09	11	57117162	Shore
cg09782560	-0.304289	7.57315e-09	15	92058845	Other
cg09784335	0.301234	3.82563e-08	4	41875193	Shore
cg09803959	-0.334266	1.07979e-09	17	78865514	Shore
cg09829176	0.35024	1.54754e-11	22	46545347	Shore
cg09832244	0.396515	1.11995e-12	12	6729600	Island
cg09859040	0.354231	1.08327e-08	15	80743325	Other
cg09897374	0.425152	1.17705e-10	6	28584076	Island
cg10002185	0.310425	2.18511e-09	19	49686254	Shore
cg10026317	0.466564	6.14116e-15	1	47694919	Shore
cg10055566	0.325814	7.01318e-10	6	28227220	Island
cg10081469	0.316723	1.07926e-10	14	61748336	Shore
cg10082963	0.306239	1.25041e-10	11	67933294	Other
cg10096100	0.302701	5.52629e-12	1	26503862	Other
cg10101533	-0.39095	1.99696e-09	1	83648176	Other
cg10103635	0.371254	4.31874e-10	11	67326002	Other
cg10107890	0.414489	1.58207e-10	2	44314289	Island
cg10123421	0.387187	4.94036e-13	19	11785062	Island
cg10124807	0.31499	1.44013e-13	1	149231118	Island
cg10140454	-0.312581	4.83998e-11	17	17626019	Island
cg10186733	0.312748	1.83377e-08	15	94775567	Shore
cg10242602	0.462748	2.0546e-11	4	188916875	Island
cg10267724	-0.301854	4.8271e-14	20	24615715	Other
cg10292376	0.313942	7.5771e-09	12	52995070	Island
cg10456121	0.367317	3.06471e-12	2	177355281	Island
cg10475970	0.338067	2.3538e-08	5	140772512	Island
cg10477592	0.42578	5.21665e-13	21	34406589	Shore
cg10498502	-0.311503	4.35938e-14	3	185928164	Other
cg10516886	-0.305623	3.78511e-10	1	111415232	Other
cg10519004	-0.325324	8.25537e-11	1	3314443	Shelf
cg10530889	0.314643	2.20827e-11	10	93805590	Island
cg10531918	0.300697	3.03819e-09	3	53189890	Shore
cg10540626	0.362965	7.75231e-11	2	71124470	Shelf
cg10571104	0.340395	3.99261e-08	19	44039755	Island
cg10574006	-0.34054	2.62889e-11	5	123965051	Other
cg10574365	0.424806	1.54468e-15	1	32054836	Island
cg10580282	0.374511	2.06414e-12	3	50340564	Shelf
cg10593047	0.312269	3.03814e-09	2	232526667	Island
cg10608596	0.488329	3.67553e-15	19	11785125	Island
cg10640072	0.317982	1.3622e-09	8	99985888	Island
cg10767223	0.311378	1.12207e-10	5	1295799	Island
cg10775231	0.323581	1.80635e-13	10	81967666	Shore
cg10799440	0.353256	2.522e-11	8	120685686	Other
cg10803098	0.371767	1.17048e-08	10	130064137	Island
cg10828284	0.41569	2.3805e-10	22	50528333	Island
cg10840277	-0.321974	6.89415e-09	8	124829410	Other
cg10846615	0.32724	5.34975e-09	2	119599189	Island
cg10852875	-0.333525	2.63986e-09	5	2537697	Other
cg10857167	0.362993	3.3274e-11	12	126346276	Island
cg10871120	0.312257	9.32795e-11	6	39891273	Other
cg10899768	0.346286	1.31387e-10	8	102506635	Shore
cg10948790	0.338455	9.52464e-10	5	175200015	Shore
cg10999000	0.324513	1.73142e-09	13	111180025	Other
cg11005628	0.324865	3.13675e-11	5	140590533	Island
cg11014124	0.372328	2.11448e-11	5	140782297	Shelf
cg11028201	0.320436	2.11961e-08	4	41867562	Island
cg11032623	0.312766	3.69835e-15	5	10905182	Other
cg11055493	0.383459	5.21345e-11	10	94451351	Island
cg11086421	0.366606	3.03448e-10	5	140750160	Island
cg11100804	0.335939	5.78322e-09	5	140783173	Shelf
cg11111740	0.321393	1.65216e-08	6	28584288	Island
cg11183156	-0.323631	2.07642e-10	11	63273543	Other
cg11207307	0.345452	2.91505e-08	12	8025593	Island
cg11258404	0.307139	1.32888e-10	5	76115810	Island
cg11262216	0.300632	2.20484e-10	17	41723227	Island
cg11299991	-0.312042	3.82289e-08	3	157154687	Shore
cg11342821	-0.313572	3.70738e-09	1	91557617	Other
cg11360416	-0.405221	1.15536e-09	10	134752049	Shelf
cg11391335	0.308825	8.18928e-09	1	119521928	Shore
cg11397957	0.327752	1.13814e-08	5	132209201	Other
cg11411203	0.306348	9.96843e-13	1	149333124	Island
cg11486359	0.314777	3.99724e-08	17	4489504	Shore
cg11503274	0.303208	3.36015e-11	5	149546934	Island
cg11517269	0.370372	3.0567e-10	6	28058789	Other
cg11528367	0.310516	3.99981e-09	11	8625709	Other
cg11558654	0.358884	5.0331e-12	5	140580769	Island
cg11624708	0.397933	1.73175e-11	19	17942411	Island
cg11636702	0.32605	8.07057e-10	4	11370466	Island
cg11681462	0.312796	1.39921e-11	12	69417830	Other
cg11686427	0.463187	1.7827e-13	5	140777473	Island
cg11702085	0.378292	4.39332e-11	6	28956804	Shore
cg11715228	0.319793	2.52697e-10	19	6464013	Island
cg11726288	-0.381848	3.19953e-11	1	11902283	Shelf
cg11741004	0.320987	3.31486e-10	3	107810678	Shore
cg11762968	0.368514	5.20887e-10	13	95354190	Island
cg11774399	0.361987	3.15076e-08	19	7934559	Island
cg11805311	0.433899	1.2302e-14	10	88728073	Island
cg11809342	0.323407	1.63175e-09	2	160007430	Other
cg11821245	0.348056	8.97914e-13	11	18433683	Other
cg11821637	0.329148	4.80886e-12	12	79876086	Other
cg11855117	0.31334	3.77102e-09	1	92293627	Other
cg12072262	-0.344975	1.94878e-10	10	129379353	Other
cg12157673	0.408503	1.02343e-14	19	52996617	Shore
cg12162450	0.335162	1.58683e-08	2	45176551	Shore
cg12173150	0.345033	2.03165e-10	6	170338591	Island
cg12193833	0.383038	6.11996e-10	17	30244370	Island
cg12226033	-0.319933	5.5502e-13	13	44906847	Other
cg12268637	0.302733	4.97373e-09	2	176964502	Island
cg12279419	0.435882	1.63328e-12	6	33943662	Island
cg12299554	-0.302449	1.07707e-10	15	94840953	Other
cg12324629	0.377937	8.13248e-14	17	19771548	Shore
cg12383699	0.303394	1.64534e-10	6	134436620	Other
cg12439325	0.429158	1.10113e-14	12	51236768	Island
cg12451099	0.378852	2.76766e-09	20	37356466	Island
cg12459904	0.36461	7.93491e-10	5	140762315	Shore
cg12487540	0.325236	4.91951e-09	5	140734931	Island
cg12490835	0.380916	7.94121e-13	10	22623821	Island
cg12518146	0.405057	3.54669e-10	5	76115868	Island
cg12571879	-0.427521	1.06859e-10	19	7741955	Shelf
cg12707135	0.421583	6.89752e-10	6	28945182	Other
cg12707693	0.303063	2.08498e-09	11	6652106	Shore
cg12757143	0.336589	1.728e-09	9	140473704	Shore
cg12788467	0.465528	6.21802e-13	17	36105335	Island
cg12905085	0.497175	1.22077e-13	1	32054510	Island
cg12918271	0.335475	3.77016e-09	1	16861818	Island
cg12930727	0.38485	6.02999e-11	3	50341293	Other
cg12990614	0.308069	8.79427e-10	22	38379749	Island
cg13016732	0.408012	4.4319e-13	11	76858947	Island
cg13045555	0.311559	6.2945e-10	8	105342365	Island
cg13049471	0.301401	2.08579e-08	17	74641167	Other
cg13052876	0.303486	3.14738e-10	20	35972924	Shore
cg13171718	0.455357	2.45238e-13	1	16974255	Island
cg13175786	-0.302713	6.86872e-11	1	3159615	Shore
cg13209335	0.300293	9.52879e-11	1	180878648	Shelf
cg13210467	0.312178	4.97399e-11	7	99775443	Island
cg13245431	0.362265	5.20102e-12	22	30476525	Island
cg13275603	-0.338538	6.11761e-12	5	73927487	Other
cg13282837	0.302916	1.1325e-10	14	96180648	Island
cg13288164	0.337091	6.31839e-13	5	140501380	Shore
cg13305823	-0.333991	1.37854e-09	6	29454557	Other
cg13327545	0.479763	7.24129e-12	10	22623548	Island
cg13327911	-0.408374	1.88909e-12	6	55965977	Other
cg13337064	0.309858	4.93696e-09	5	140625389	Shore
cg13349472	0.30698	9.75559e-11	2	25427451	Island
cg13355424	0.364728	2.37159e-12	1	157165134	Island
cg13423383	0.343808	3.46613e-11	9	139889616	Island
cg13439241	-0.372528	2.0544e-10	11	63273507	Other
cg13515584	0.348218	3.56498e-09	9	34624080	Island
cg13531667	-0.366465	3.48955e-08	5	112825132	Shore
cg13564064	-0.30275	5.99699e-10	9	126154367	Island
cg13577628	0.313085	4.97698e-10	1	119534899	Shore
cg13598256	0.31232	3.81052e-09	5	140801286	Shore
cg13660477	0.34505	2.20596e-09	2	106388966	Other
cg13667389	0.300627	5.26962e-10	17	79004850	Shore
cg13718539	0.34134	2.91487e-10	5	140801354	Shore
cg13726166	0.324321	9.49703e-11	17	27403888	Shelf
cg13762244	0.445847	9.27486e-14	11	64951960	Island
cg13799504	0.346125	3.97795e-09	9	139237889	Shore
cg13852822	0.314654	2.13159e-11	9	123657221	Shore
cg13874780	0.313208	2.7432e-11	7	155164294	Shore
cg13918150	0.301101	3.71966e-10	1	43473460	Shore
cg13936863	0.319649	9.38563e-11	2	71132246	Island
cg13942186	-0.329275	6.34448e-09	9	140305942	Other
cg13952840	0.39589	2.147e-10	9	136114300	Other
cg13967888	0.327549	4.33704e-12	9	97094926	Island
cg13981787	-0.373145	1.28739e-10	19	52005176	Other
cg13985639	0.311364	2.85411e-09	10	99344969	Other
cg14027333	0.330149	3.69654e-10	6	32116317	Shore
cg14085262	-0.315078	4.81084e-10	1	203155938	Other
cg14139051	0.306969	2.09175e-08	7	90673305	Other
cg14189571	0.436254	6.45845e-13	4	188916943	Shore
cg14220678	0.339294	2.60868e-11	1	46089024	Island
cg14237550	0.374007	5.79777e-14	1	16974585	Island
cg14259717	0.418538	1.20997e-13	11	18433732	Other
cg14260073	0.467283	1.4652e-15	6	137244681	Island
cg14269716	0.331608	2.05825e-09	19	14016603	Shore
cg14286208	0.303019	9.58664e-09	14	20903445	Island
cg14325436	0.332051	7.31622e-12	19	17404977	Island
cg14343017	-0.38163	1.95728e-08	7	1632867	Other
cg14370752	0.310369	1.01358e-10	11	6518438	Other
cg14400528	0.307049	7.84897e-13	12	121417986	Shore
cg14416623	-0.310351	1.16629e-09	2	133561787	Other
cg14443467	0.326169	2.6634e-09	5	140604406	Shore
cg14462779	0.398372	3.81551e-13	10	76803669	Island
cg14468658	0.303454	7.47797e-10	5	140723509	Shore
cg14514813	0.338442	6.21706e-14	5	140248772	Shore
cg14549976	-0.342222	1.42264e-08	18	77551537	Shore
cg14557699	0.383272	6.57789e-13	5	140254909	Shore
cg14592399	0.331861	7.55789e-09	4	41881933	Shore
cg14600824	0.356177	6.258e-09	9	134430262	Island
cg14605948	0.318921	4.49145e-10	9	98315342	Island
cg14610217	0.326499	1.33656e-09	1	27334888	Shore
cg14614094	0.363185	8.13719e-16	9	133567903	Shore
cg14622069	0.326749	7.14007e-13	5	140214328	Island
cg14652095	0.423989	8.51098e-13	6	26018185	Shelf
cg14667273	-0.322995	1.48949e-08	1	1369934	Shore
cg14689537	0.300734	2.68621e-09	10	94450866	Shore
cg14736458	0.300286	7.09055e-10	7	99595658	Shore
cg14753321	-0.320557	5.18636e-09	5	176784914	Other
cg14753599	0.37039	5.37918e-15	10	88728361	Island
cg14757228	0.40094	3.54966e-10	6	32116858	Island
cg14807565	0.324941	1.00271e-09	10	94179972	Shore
cg14824386	0.363851	1.37587e-08	8	41167923	Shore
cg14943135	-0.321591	1.56993e-09	6	168558115	Other
cg14943722	0.413858	2.82256e-11	3	50341009	Other
cg14984341	0.330149	2.19748e-10	2	97136729	Other
cg14988680	0.412908	1.33301e-09	1	212688417	Island
cg15035324	0.350624	5.36801e-10	2	46269605	Other
cg15070677	-0.305003	3.6885e-09	6	33288804	Island
cg15092219	0.452506	1.58369e-13	1	247511364	Other
cg15122993	0.324386	4.32076e-10	5	140256817	Island
cg15123428	0.337493	2.84514e-10	2	10186139	Shore
cg15134033	0.347399	1.58849e-10	16	10274415	Island
cg15169829	0.365401	3.18897e-13	12	51236693	Island
cg15189015	-0.357751	7.82063e-10	17	72707255	Other
cg15229994	-0.300735	1.06986e-09	17	75471203	Other
cg15383633	0.355101	1.44436e-09	X	21674175	Island
cg15414638	0.427579	7.78106e-12	6	28956731	Shore
cg15493618	0.30993	1.53552e-09	4	154714069	Island
cg15498306	-0.341115	3.06124e-09	4	164534641	Other
cg15500865	0.368705	1.73293e-12	7	95025924	Island
cg15511801	0.462188	2.26065e-14	10	88296171	Island
cg15541630	0.435146	4.63832e-14	8	87081770	Island
cg15560061	0.351472	5.72905e-13	19	8576679	Island
cg15583887	-0.360394	4.34845e-13	X	14051348	Shelf
cg15594471	0.374516	6.80028e-09	11	94883474	Island
cg15622158	0.410962	2.92124e-13	1	26504019	Other
cg15630071	0.377884	1.98985e-10	3	32861318	Island
cg15660077	0.308707	1.95585e-08	17	7311620	Shore
cg15673069	0.331536	3.4526e-12	19	49232542	Island
cg15701111	0.325024	9.57068e-12	12	52685334	Shore
cg15722533	0.318087	1.74237e-09	11	12875566	Other
cg15733245	-0.321337	1.03461e-08	12	132910685	Island
cg15851904	0.370915	2.75219e-15	12	64215680	Island
cg15867652	0.348276	5.75417e-09	17	79011277	Shore
cg15904283	0.302107	5.67728e-09	10	23484867	Shore
cg15907146	0.324746	4.6277e-14	1	17186138	Island
cg15910502	0.359039	7.09313e-09	3	20085136	Shelf
cg15927196	0.307448	4.22989e-09	7	95025905	Island
cg15961744	0.358573	8.02031e-14	5	140228182	Island
cg15967709	0.326543	3.64405e-09	6	28584081	Island
cg15990629	0.34203	1.33626e-15	12	25054873	Shore
cg16030177	0.411673	1.00199e-15	1	209979111	Shore
cg16051195	0.372709	3.19748e-10	6	166268183	Island
cg16103712	-0.380828	6.96006e-10	8	99023869	Other
cg16151082	0.358741	1.56759e-14	8	96145483	Shore
cg16166968	0.327117	5.59687e-12	1	120439036	Island
cg16189643	0.328059	2.14881e-09	6	1555389	Island
cg16197717	0.350124	7.83721e-11	10	125650957	Island
cg16204066	0.330763	2.90742e-08	6	33638922	Other
cg16204509	0.346956	5.56268e-12	12	105478582	Shore
cg16237891	0.341878	4.50581e-10	1	146544645	Shore
cg16251130	0.364654	2.53459e-09	4	187564343	Other
cg16257559	0.313106	8.84844e-09	1	200864223	Shelf
cg16300329	-0.302953	5.47312e-13	18	9535889	Other
cg16430687	0.3566	2.59671e-10	20	33762474	Island
cg16438688	0.334621	1.72182e-10	1	156815529	Island
cg16470716	0.482995	3.69027e-13	6	28956719	Shore
cg16583552	0.309659	4.83638e-09	5	140553150	Shore
cg16607685	0.319164	8.87932e-10	5	140181889	Island
cg16614288	0.311618	3.00263e-10	19	17608110	Island
cg16622920	0.333747	1.95966e-10	6	28956312	Island
cg16623157	0.301199	7.93448e-10	8	48385636	Other
cg16636756	-0.320124	2.0292e-08	10	106088755	Other
cg16645907	0.338182	3.10428e-09	5	154092360	Other
cg16656493	0.318179	4.80892e-10	6	42893167	Island
cg16686158	0.487242	2.05829e-11	22	30476098	Island
cg16703135	0.335335	2.67177e-11	7	55517132	Island
cg16709353	-0.311947	4.36201e-09	11	68856817	Other
cg16751357	0.334128	1.45908e-08	6	35150268	Island
cg16797901	0.30793	2.50596e-11	7	111513558	Other
cg16818395	0.324327	8.37577e-10	3	128274084	Island
cg16922039	0.366524	3.3262e-14	18	12287385	Island
cg16936561	0.313894	6.70983e-13	2	73338081	Shore
cg16987524	0.401545	1.75796e-11	2	112939425	Island
cg16990168	0.421448	1.46777e-08	1	119526060	Shore
cg17011276	0.402539	4.02695e-08	5	140797521	Island
cg17023770	0.314474	1.80569e-08	5	140624874	Shore
cg17074353	0.347325	1.54178e-13	15	69590852	Shore
cg17105755	0.486582	1.09814e-12	2	74875317	Island
cg17117459	-0.429378	6.29159e-15	13	25085405	Shore
cg17143376	-0.399431	3.84676e-12	10	135202839	Shore
cg17160439	0.319549	6.79603e-16	11	64815744	Shore
cg17165695	0.329403	4.65935e-09	2	39187882	Island
cg17184704	-0.349141	1.37458e-08	10	11727286	Other
cg17240760	-0.309779	2.29583e-09	1	111417994	Other
cg17272563	0.310003	1.01522e-10	6	32116548	Shore
cg17298751	0.388619	1.74837e-10	11	22363370	Island
cg17330765	0.349803	7.0583e-14	1	26503778	Other
cg17372657	-0.376952	9.48521e-11	7	1216933	Other
cg17393635	0.309114	4.07452e-09	19	49843565	Island
cg17397672	-0.390288	3.61866e-14	19	695447	Other
cg17463527	0.328628	6.66356e-12	20	42187837	Other
cg17467525	-0.355642	9.7528e-09	1	9686523	Shore
cg17482089	0.399156	2.8202e-11	5	140250432	Island
cg17508591	0.39096	3.88936e-18	5	140214138	Island
cg17547742	0.304863	4.90168e-08	11	985589	Other
cg17582615	-0.32197	2.98417e-11	13	44986657	Other
cg17587456	0.305786	1.26966e-10	6	168674852	Other
cg17588578	0.306532	5.6284e-09	5	140723583	Island
cg17626960	0.331546	1.77217e-12	6	32116918	Island
cg17631390	0.315789	9.16221e-10	15	42174823	Island
cg17632937	0.3693	4.24825e-10	22	30476326	Island
cg17654660	-0.399107	3.72752e-11	5	176784965	Other
cg17661462	-0.317916	5.94874e-11	19	7741838	Shelf
cg17665699	0.420816	1.40161e-13	17	19771612	Island
cg17717124	0.330558	1.88947e-12	14	96180847	Island
cg17777676	0.321397	6.22731e-11	5	140186895	Island
cg17779002	-0.384753	7.10615e-11	8	145129278	Shelf
cg17797591	-0.33203	1.90194e-11	17	63555244	Shore
cg17849569	0.349179	3.8098e-12	6	28058911	Other
cg17955729	0.30874	7.95269e-11	6	32117088	Island
cg18000029	0.387936	5.98536e-10	6	164051859	Island
cg18024113	0.364879	1.04918e-11	1	16862202	Island
cg18105139	0.331372	5.20857e-11	6	28058856	Other
cg18105749	0.324265	2.81593e-13	15	79711400	Other
cg18106923	0.356782	6.78322e-16	2	123289581	Other
cg18140268	0.312999	3.37116e-12	1	147781827	Shore
cg18159323	-0.373047	4.7306e-11	7	158349441	Island
cg18188010	-0.304663	1.02529e-08	15	42187036	Other
cg18243760	0.433232	1.70332e-11	6	32116780	Island
cg18371700	0.492304	5.55128e-13	21	36041579	Island
cg18390816	0.364169	1.04297e-08	1	209921031	Island
cg18394340	0.361482	2.47167e-11	5	134735613	Shore
cg18447972	0.31565	2.44002e-09	17	7036934	Other
cg18487916	0.362815	3.63128e-13	3	52748469	Other
cg18599843	0.323346	1.11641e-08	10	94450994	Shore
cg18601714	-0.531498	7.08934e-18	17	25485531	Other
cg18602114	0.324712	4.49751e-12	10	88728572	Island
cg18609078	0.324891	6.02008e-09	4	13538807	Shore
cg18650670	0.319781	5.9332e-10	15	65689152	Island
cg18729086	0.331499	8.48982e-11	10	101187440	Shelf
cg18803104	0.484159	2.69941e-14	6	28956324	Island
cg18839637	0.448071	7.90793e-13	5	140723684	Island
cg18858144	0.304372	2.37297e-11	20	35972957	Shore
cg18975416	-0.42824	3.25526e-11	1	25349562	Other
cg19075787	-0.30982	1.97271e-10	2	105372087	Other
cg19084479	0.312955	1.3744e-13	7	44163941	Shore
cg19163395	-0.372495	9.82224e-10	17	42164433	Other
cg19192280	0.437145	2.8309e-10	6	32116893	Island
cg19193931	0.315739	3.91332e-10	21	38081976	Shore
cg19265480	0.322859	1.19156e-12	1	147781887	Shore
cg19276343	0.313365	1.18563e-13	1	41303922	Island
cg19398269	0.304592	1.11359e-08	6	28678460	Other
cg19437852	0.301269	2.39983e-10	19	56195465	Shore
cg19442201	0.338879	4.13956e-09	15	40572550	Island
cg19476597	0.326923	6.97053e-09	18	47794792	Island
cg19546207	0.319912	4.54116e-14	14	89493095	Shore
cg19594218	0.429706	6.73896e-13	1	62660556	Island
cg19617213	-0.406026	2.78773e-13	19	1074926	Island
cg19623418	0.321867	1.35041e-08	20	55499548	Shore
cg19639898	0.382472	3.66663e-14	1	147826639	Shore
cg19685491	0.317018	7.46216e-09	12	2800278	Island
cg19706515	0.382149	1.87558e-09	7	31376488	Island
cg19727801	0.405159	1.80222e-12	5	140619446	Shore
cg19729930	0.354999	1.13179e-12	2	74357872	Island
cg19730691	0.341589	8.03706e-09	1	119526437	Shore
cg19767622	0.418576	2.40275e-13	6	164051738	Island
cg19866866	0.423192	1.78865e-10	1	182026044	Island
cg19893585	-0.307426	8.22798e-13	8	145025064	Island
cg19894382	0.3179	1.48948e-10	10	60086891	Other
cg19917412	0.462797	1.28253e-14	11	64815189	Island
cg19948393	0.332961	9.40402e-12	12	52281810	Other
cg19974227	-0.38333	2.57838e-09	4	3371876	Shelf
cg20007021	0.368227	1.64873e-08	14	24780404	Island
cg20029153	0.314139	6.92817e-12	17	27505257	Shore
cg20053110	0.31489	1.18833e-10	6	37617864	Island
cg20100910	0.433655	4.25436e-13	10	102475429	Island
cg20234007	0.318283	3.05383e-10	18	74535840	Island
cg20313969	0.319849	5.68624e-13	2	112939562	Island
cg20322977	0.341836	2.40064e-12	10	94821085	Island
cg20343048	0.308213	8.21125e-12	21	36041527	Island
cg20450471	0.366861	1.16905e-10	6	28584061	Island
cg20512501	0.355575	4.74702e-11	2	134785688	Island
cg20522370	0.330381	3.80139e-11	22	42095347	Shore
cg20663376	0.324138	2.79746e-08	15	31372997	Other
cg20667684	-0.352397	1.66768e-11	22	22901857	Shore
cg20704654	0.302802	2.95997e-11	20	30072118	Island
cg20765408	-0.402623	1.43221e-16	13	25085669	Shore
cg20777398	0.452815	1.25377e-14	6	28956244	Island
cg20803293	0.315716	3.12039e-09	1	110254709	Other
cg20806427	0.311762	1.94677e-13	1	149718671	Island
cg20841748	0.337686	3.03684e-12	17	40838078	Shore
cg20885782	0.552969	3.68136e-13	4	41875606	Island
cg20891558	0.405545	1.62577e-13	2	74357851	Island
cg20908789	0.325038	1.55284e-08	8	11551964	Shore
cg20959460	0.316167	4.96416e-08	5	77253544	Shore
cg20982735	0.307096	4.25682e-11	8	87082023	Island
cg21035875	0.330081	5.16745e-09	6	32116931	Island
cg21073350	0.309753	1.53843e-11	5	140729813	Shore
cg21090033	-0.323361	9.83269e-11	3	196065357	Other
cg21124375	0.321948	5.52513e-11	2	232765392	Island
cg21131022	0.363645	1.0814e-11	19	19371974	Island
cg21157873	0.384586	6.74492e-09	1	151486487	Shelf
cg21170796	0.311946	1.33735e-09	1	119528164	Shore
cg21172322	0.319289	4.22278e-09	12	25055108	Shore
cg21185686	0.457988	6.67571e-13	5	140810433	Shore
cg21187770	0.329694	5.89135e-12	2	26205876	Shore
cg21245729	0.328873	3.7911e-09	9	130877638	Other
cg21436572	0.313798	4.97103e-13	8	70623422	Other
cg21542793	0.321907	3.23516e-09	2	96781891	Island
cg21565960	-0.307961	1.83898e-11	11	61793285	Other
cg21570988	0.318973	1.38934e-09	6	32116841	Island
cg21593001	0.332904	1.02445e-13	12	113531060	Island
cg21608600	0.458746	4.96206e-10	2	45228716	Island
cg21627409	0.469639	4.2242e-13	5	140810106	Shore
cg21639401	0.310303	3.93279e-10	17	41050668	Other
cg21643939	0.316181	1.91916e-08	3	172467326	Shore
cg21655267	0.336984	1.73916e-10	2	129083470	Shelf
cg21655480	0.313467	1.42439e-08	X	21677052	Island
cg21831481	0.324993	2.80172e-08	4	41880604	Shore
cg21835643	0.386581	1.67189e-08	20	43935361	Island
cg21836586	0.358825	2.5597e-11	14	55907198	Island
cg21848673	0.355855	3.70451e-09	15	93876581	Other
cg21857668	0.317584	4.86385e-08	3	111451273	Other
cg21889604	0.302479	3.04477e-11	22	23607606	Shelf
cg21890667	0.489577	5.09816e-12	22	30476089	Island
cg21908557	0.366297	2.22435e-09	5	140762305	Shore
cg21929183	0.424962	2.8762e-11	5	140807225	Shore
cg21929564	0.456594	9.51278e-14	5	42757171	Other
cg21936552	-0.411376	3.11472e-09	17	79386428	Shelf
cg21951729	0.313151	8.21581e-10	19	52206258	Island
cg22022580	0.47006	8.43646e-10	19	37266605	Island
cg22040202	0.345236	1.15642e-11	2	241611931	Island
cg22052948	0.361599	1.45969e-10	5	140778342	Shore
cg22121557	0.36388	5.34821e-11	6	28584138	Island
cg22152229	0.337738	2.92612e-13	5	140208954	Island
cg22156300	-0.348012	1.95308e-12	3	175338899	Other
cg22159528	0.33691	7.65638e-09	19	44039727	Island
cg22169053	0.31602	7.38791e-10	1	32281460	Other
cg22175873	0.337844	2.39833e-10	5	140801482	Shore
cg22200736	0.357082	3.52991e-10	12	52995358	Shore
cg22212237	0.359471	2.04844e-08	12	49730055	Island
cg22238122	0.333234	3.50067e-08	1	164546143	Shore
cg22244192	0.414082	1.01355e-11	6	33943837	Island
cg22278033	0.345815	3.09415e-11	19	52206912	Shore
cg22283925	0.35003	4.96833e-08	4	188918218	Shore
cg22369037	-0.327394	1.0078e-08	6	31516024	Other
cg22442557	0.319496	2.40712e-09	17	79011352	Shore
cg22496559	-0.350867	2.31694e-09	3	196065318	Other
cg22507023	-0.353983	3.17242e-10	17	55946195	Other
cg22512779	0.304886	1.41996e-10	1	1064122	Other
cg22524061	-0.311999	1.34716e-08	8	99959430	Shore
cg22538557	-0.31462	2.91252e-11	19	48021503	Shelf
cg22586996	0.339825	1.91618e-08	5	158523907	Island
cg22610620	-0.334914	1.38536e-13	10	77524487	Other
cg22663660	0.314689	2.72446e-10	15	58732754	Other
cg22706147	0.325384	1.72239e-11	19	46031516	Shore
cg22737624	0.368465	2.4826e-10	5	140750111	Island
cg22752052	0.307098	2.39863e-12	19	34397682	Island
cg22761176	0.387854	8.06967e-12	2	173539542	Other
cg22777433	0.303271	4.90815e-08	14	100784665	Other
cg22797270	0.354922	1.46299e-09	11	64398015	Island
cg22822656	-0.336784	7.01292e-11	8	142015172	Shelf
cg22827864	0.411577	2.18951e-12	6	72298424	Island
cg22831526	0.31922	3.99888e-13	3	194706168	Other
cg22832557	0.485837	8.85907e-16	19	52996083	Island
cg22874988	0.337439	6.27363e-13	3	111451090	Other
cg22910462	0.45331	2.09651e-08	22	17680578	Other
cg22988198	0.332503	6.80121e-10	5	175305793	Other
cg23061046	0.369277	4.45157e-11	19	52206224	Shore
cg23085167	-0.337937	1.3132e-11	1	3160739	Shelf
cg23109891	0.361484	2.22213e-10	22	38379218	Island
cg23183559	0.338017	1.2829e-10	8	120685183	Other
cg23191354	0.357299	5.58591e-10	7	25018565	Shore
cg23206461	0.384389	3.0587e-14	1	147782116	Island
cg23237314	0.313086	1.74876e-09	6	29894197	Island
cg23268208	0.394798	1.51282e-10	22	30476345	Island
cg23290121	0.384876	9.63e-13	2	241612069	Island
cg23295636	0.300595	1.20829e-13	12	54494573	Other
cg23322933	0.300518	2.30046e-08	14	61109207	Island
cg23337631	0.34077	3.50106e-08	12	52994933	Island
cg23348764	0.369752	3.03243e-11	5	140749834	Shore
cg23447233	-0.331806	3.08477e-09	4	1295047	Other
cg23464619	-0.338964	1.87578e-14	13	95513506	Other
cg23613317	0.37882	8.45118e-13	5	154092109	Other
cg23628478	0.323349	1.17626e-09	14	100784781	Other
cg23661013	0.308705	9.98364e-11	12	121415506	Shore
cg23661466	0.312499	1.2099e-11	10	63657173	Other
cg23662097	-0.323314	2.64602e-08	3	4873008	Other
cg23664334	0.33925	2.38579e-12	1	149288143	Shore
cg23670353	-0.358726	5.90633e-12	1	59833489	Other
cg23683800	-0.313348	4.4845e-08	10	115086103	Other
cg23692620	0.341911	2.23222e-10	19	19971862	Island
cg23700859	0.340889	1.22892e-10	8	101586501	Other
cg23888450	0.308996	3.51036e-10	16	2030009	Island
cg23916496	0.306944	4.597e-13	10	85997314	Island
cg23959311	0.331708	2.7423e-11	1	229406360	Shore
cg24006505	0.329321	9.27923e-11	6	41337238	Shore
cg24011500	0.324721	6.96797e-09	11	61049230	Other
cg24024661	-0.423503	1.36261e-13	19	1074425	Shore
cg24075208	0.313637	9.2657e-10	3	49723947	Island
cg24154937	0.315954	1.06605e-09	12	5153711	Island
cg24253618	0.377801	2.50007e-14	1	32054460	Island
cg24330456	0.326898	1.2615e-08	6	30038955	Island
cg24399349	0.328879	2.45914e-12	7	55517045	Island
cg24421906	0.400398	1.59206e-10	18	11947936	Island
cg24427895	0.341338	1.14596e-08	11	20230313	Other
cg24428653	-0.322886	3.04183e-08	19	3942217	Island
cg24509810	0.456903	1.09319e-14	2	80549634	Island
cg24523948	0.31111	1.99177e-09	8	72916620	Shore
cg24576050	0.301977	1.50613e-10	5	140810562	Island
cg24628744	0.3842	5.00859e-13	5	134735654	Shore
cg24644436	-0.394152	1.12016e-14	10	135202906	Shore
cg24656271	0.351403	3.91134e-10	5	140793358	Shore
cg24683041	0.310148	2.38033e-09	14	100413076	Other
cg24713667	0.324505	4.52325e-08	6	74162063	Island
cg24720355	0.310991	4.41932e-08	1	119526255	Shore
cg24818200	0.326114	2.24878e-14	5	140501365	Shore
cg24839529	0.307135	5.77224e-11	4	185668393	Other
cg24878051	-0.314855	7.21844e-11	1	3305115	Shore
cg24894584	0.443603	1.96799e-13	12	1772230	Island
cg24903893	0.31781	7.59897e-11	5	158522515	Shore
cg24923931	0.329062	1.06088e-09	19	40904691	Island
cg24932585	0.399911	2.48572e-11	19	12666317	Island
cg24954590	0.384042	4.11551e-11	5	140777611	Island
cg24982682	0.311225	2.63e-10	10	80853937	Other
cg25063165	-0.304804	2.27189e-10	6	30737436	Other
cg25083618	0.381044	1.13209e-13	10	94820988	Island
cg25249728	0.36998	8.57116e-10	2	55391421	Other
cg25316172	0.314072	1.29946e-13	5	156695161	Shore
cg25338134	-0.326205	4.47414e-13	3	72940510	Other
cg25353450	0.386382	3.96691e-11	5	140792511	Shore
cg25360180	0.359318	1.22258e-10	12	101110281	Island
cg25382573	0.38442	3.20543e-13	12	93096844	Other
cg25386676	0.43929	1.01075e-08	5	172175721	Island
cg25480418	0.338477	7.63404e-11	2	88583785	Island
cg25508679	0.396322	2.25168e-13	6	28956403	Island
cg25634457	0.319139	5.84719e-11	15	63610813	Shelf
cg25658463	0.374417	5.799e-10	19	14543048	Island
cg25695610	0.419935	2.13271e-12	12	56040106	Island
cg25718467	0.461555	2.28863e-12	15	37172509	Island
cg25734842	0.447052	2.75402e-13	1	228657381	Island
cg25745201	-0.306476	5.38762e-10	2	118380992	Other
cg25781595	0.330181	6.00111e-09	19	48918712	Shore
cg25820728	0.324677	2.15301e-10	7	1684706	Shelf
cg25962358	0.310486	2.97938e-11	5	140347293	Shore
cg25962639	-0.405111	6.46686e-13	3	28101016	Other
cg25963511	0.346764	6.00823e-11	15	69606770	Other
cg25969123	-0.308117	1.89367e-08	19	52005108	Other
cg26047066	0.363895	1.57327e-08	1	221069136	Island
cg26067760	0.32166	7.4165e-09	10	100996825	Shelf
cg26132737	0.44398	1.02515e-11	2	198029141	Island
cg26143452	0.301845	8.73849e-10	14	55907385	Island
cg26154937	0.434488	2.89295e-11	10	49674883	Shore
cg26166854	-0.348818	5.38029e-12	6	6614447	Other
cg26169783	-0.338048	5.06332e-09	13	34371837	Other
cg26214742	0.319381	2.91464e-11	5	134735914	Shore
cg26275431	0.316808	5.39301e-09	5	140773122	Shore
cg26276327	0.413826	2.56922e-12	1	247511469	Other
cg26310551	0.337942	2.29817e-09	14	24780540	Island
cg26330116	0.331569	6.47869e-11	15	37173000	Island
cg26395382	0.502725	1.77159e-12	10	88728235	Island
cg26407571	0.3412	3.3128e-08	12	54473534	Island
cg26495839	-0.30813	1.0468e-13	19	11484842	Shore
cg26511386	0.368836	5.5909e-09	7	142982262	Shelf
cg26549650	-0.347344	3.35038e-11	13	112818509	Island
cg26570165	0.382382	1.61261e-14	1	119541833	Shore
cg26618441	0.36416	2.31419e-10	5	140213825	Shore
cg26698460	0.379155	2.97441e-08	19	58716004	Island
cg26700215	-0.445018	1.92524e-14	8	67070006	Other
cg26714129	0.330029	2.77428e-12	8	142310710	Other
cg26749414	0.33712	1.06682e-09	19	46807272	Island
cg26758551	0.301628	1.47398e-08	1	209921096	Island
cg26772540	0.463256	8.0104e-14	19	11784672	Shore
cg26773791	0.33269	1.70496e-12	11	94883242	Shore
cg26818489	-0.3024	6.38598e-11	11	119380820	Other
cg26818573	-0.315293	1.89832e-12	2	46717839	Other
cg26856475	0.321497	2.69843e-08	5	140740503	Shore
cg26874367	-0.390435	1.02183e-08	2	129381792	Other
cg26886976	-0.324141	8.21774e-09	17	72588412	Other
cg26889659	-0.387777	2.80898e-13	6	684090	Other
cg26922678	0.304063	1.20021e-08	6	30420981	Shore
cg26929700	-0.313801	1.30113e-10	16	49732567	Island
cg26940479	0.307079	1.99789e-11	16	85201840	Shore
cg26954695	-0.319531	2.80442e-09	19	59085561	Shore
cg27037937	0.328826	1.91114e-10	15	93876630	Other
cg27067781	0.35627	1.27767e-11	6	32116853	Island
cg27100916	0.320346	1.06381e-10	12	95945277	Shelf
cg27120999	0.326282	1.40087e-10	14	65008050	Island
cg27123256	-0.363858	3.76256e-10	14	99664279	Other
cg27162122	0.332386	8.62562e-11	4	184091799	Other
cg27171194	-0.314861	8.50196e-12	1	3229579	Other
cg27181349	-0.359057	5.29157e-10	1	36574854	Other
cg27227029	0.38701	1.38642e-12	1	17215834	Island
cg27295595	0.331485	6.01441e-09	16	29796756	Island
cg27304020	0.387768	2.39774e-12	6	28956327	Island
cg27492458	0.437157	1.45614e-12	7	149120109	Island
cg27512510	0.359022	2.79394e-12	1	149670340	Shore
cg27531366	-0.338372	3.62676e-13	1	27627058	Other
cg27534599	0.346414	2.06718e-10	22	17680477	Other
cg27560561	0.35646	2.56696e-12	2	105484823	Shore
cg27614485	0.314829	4.80492e-10	5	140569144	Shore
cg27616541	0.313507	2.56782e-11	17	40837288	Island
cg27627803	0.304495	3.47226e-09	17	20744682	Island
cg27665808	0.363412	9.07667e-13	2	232055229	Other
