# Supplementary material for: Methylome analysis identifies a Wilms tumor epigenetic biomarker detectable in blood
Source: Genome Biol. 2014 Aug 19;15(8):434. doi: 10.1186/s13059-014-0434-y (PMC4310621; doi:10.1186/s13059-014-0434-y)
Supplement: Additional file 4: Table S3. — A list of the CpG islands (n = 483) that contained significantly hypermethylated or hypomethylated cell-corrected MVPs, with the respective number of CpGs per island. [file 13059_2014_434_MOESM4_ESM.xlsx]

## Sheet: Sheet1
UCSC_CpG_Islands_Name	WT_status	Number_of_CpGs
chr1:11898393-11898732	hypo	1
chr1:119522385-119522638	hyper	1
chr1:119526782-119527192	hyper	3
chr1:119529819-119530712	hyper	1
chr1:119535666-119535987	hyper	1
chr1:119543056-119543454	hyper	1
chr1:120439013-120439220	hyper	1
chr1:1370767-1371449	hypo	1
chr1:146543987-146544439	hyper	1
chr1:147782066-147782473	hyper	5
chr1:147826167-147826388	hyper	1
chr1:149230771-149231197	hyper	1
chr1:149286812-149287773	hyper	1
chr1:149332993-149333389	hyper	2
chr1:149671991-149673412	hyper	2
chr1:149718542-149718918	hyper	1
chr1:151483573-151483902	hyper	1
chr1:156261199-156261425	hyper	1
chr1:156814881-156815792	hyper	2
chr1:157164538-157165135	hyper	3
chr1:164545540-164545917	hyper	1
chr1:16847280-16847892	hyper	1
chr1:16860873-16862296	hyper	2
chr1:16973485-16975045	hyper	2
chr1:17085411-17086974	hyper	3
chr1:17186111-17186523	hyper	1
chr1:17215421-17216094	hyper	1
chr1:17475702-17476075	hyper	1
chr1:180881316-180882592	hyper	1
chr1:182025604-182026511	hyper	1
chr1:200860076-200860576	hyper	1
chr1:201252452-201253648	hyper	1
chr1:206730397-206730908	hypo	2
chr1:209920953-209921345	hyper	2
chr1:209979316-209979666	hyper	1
chr1:212688031-212688448	hyper	1
chr1:221064889-221065600	hyper	1
chr1:221068782-221069159	hyper	1
chr1:228657327-228657561	hyper	1
chr1:229406646-229407129	hyper	2
chr1:27332593-27332982	hyper	1
chr1:27675919-27678016	hyper	1
chr1:3157509-3158300	hypo	1
chr1:3163969-3164643	hypo	1
chr1:32054341-32054843	hyper	4
chr1:3275029-3275284	hypo	1
chr1:3307069-3307285	hypo	1
chr1:3310102-3311035	hypo	1
chr1:3327991-3329424	hypo	1
chr1:41303355-41304436	hyper	1
chr1:43472867-43473334	hyper	3
chr1:46088194-46089142	hyper	1
chr1:47696504-47698197	hyper	1
chr1:55229992-55230369	hyper	1
chr1:62660555-62660946	hyper	1
chr1:9687125-9687367	hypo	1
chr10:100993820-100994188	hyper	1
chr10:101190451-101190925	hyper	1
chr10:102475276-102475579	hyper	1
chr10:102807774-102808271	hyper	1
chr10:102820488-102822874	hypo	1
chr10:125650820-125651373	hyper	1
chr10:130063967-130064278	hyper	2
chr10:134755663-134756852	hypo	1
chr10:135203101-135203316	hypo	3
chr10:22623350-22625875	hyper	3
chr10:23483897-23484498	hyper	1
chr10:49674243-49674776	hyper	1
chr10:75006629-75007184	hypo	1
chr10:76803360-76803857	hyper	1
chr10:81964681-81965558	hyper	1
chr10:81966989-81967517	hyper	1
chr10:85997109-85997427	hyper	1
chr10:88296170-88296619	hyper	1
chr10:88728039-88728720	hyper	7
chr10:93805512-93805845	hyper	2
chr10:94180315-94180754	hyper	2
chr10:94451329-94451737	hyper	4
chr10:94820026-94823252	hyper	4
chr10:94825546-94826320	hyper	2
chr11:16632508-16632725	hyper	1
chr11:17565766-17566052	hyper	1
chr11:18230619-18230906	hyper	1
chr11:22362862-22363377	hyper	1
chr11:32354760-32355484	hyper	2
chr11:57117315-57117575	hyper	1
chr11:6340445-6341909	hyper	1
chr11:63775346-63775613	hyper	1
chr11:64397644-64398016	hyper	1
chr11:64815040-64815722	hyper	2
chr11:64951724-64952035	hyper	1
chr11:6650905-6652079	hyper	1
chr11:67806251-67806611	hyper	1
chr11:68517667-68518179	hyper	1
chr11:76858728-76859181	hyper	3
chr11:92702789-92703434	hyper	1
chr11:93275814-93276721	hyper	1
chr11:94883335-94883565	hyper	2
chr12:101109863-101111622	hyper	1
chr12:105478089-105478517	hyper	1
chr12:113530914-113531476	hyper	1
chr12:115173614-115174822	hyper	1
chr12:121416485-121416817	hyper	3
chr12:124950705-124950939	hyper	1
chr12:126345899-126346531	hyper	1
chr12:132910476-132910802	hypo	1
chr12:1771934-1772513	hyper	1
chr12:1905277-1906765	hyper	1
chr12:1973739-1974958	hyper	1
chr12:25055599-25056246	hyper	3
chr12:2800139-2801062	hyper	1
chr12:30353915-30354612	hyper	1
chr12:49363664-49364443	hyper	2
chr12:49729728-49731162	hyper	1
chr12:51236633-51236924	hyper	2
chr12:5153012-5154346	hyper	1
chr12:52684945-52685222	hyper	1
chr12:52994772-52995312	hyper	3
chr12:54473305-54473562	hyper	1
chr12:56039988-56040337	hyper	1
chr12:64215499-64215990	hyper	1
chr12:6472660-6473322	hyper	1
chr12:6729248-6730310	hyper	1
chr12:8025364-8025908	hyper	1
chr12:95941906-95942979	hyper	2
chr13:112817816-112818939	hypo	2
chr13:25086522-25087067	hypo	2
chr13:25292745-25293036	hyper	1
chr13:49794125-49795542	hyper	2
chr13:76209540-76211213	hyper	1
chr13:95354189-95355184	hyper	1
chr14:20903395-20903720	hyper	1
chr14:24779874-24780932	hyper	2
chr14:38724254-38725537	hyper	1
chr14:55907197-55907433	hyper	2
chr14:61108954-61109786	hyper	1
chr14:61746804-61748141	hyper	1
chr14:65006874-65009197	hyper	1
chr14:89493135-89494382	hyper	1
chr14:96180256-96180848	hyper	3
chr15:30515266-30518445	hyper	1
chr15:37172473-37173018	hyper	2
chr15:40531244-40531589	hyper	1
chr15:40572078-40572758	hyper	1
chr15:42174084-42174855	hyper	1
chr15:45408573-45409528	hyper	1
chr15:63613667-63614085	hyper	1
chr15:65689142-65689362	hyper	1
chr15:69591246-69591754	hyper	1
chr15:94774615-94774979	hyper	1
chr15:96952547-96953085	hyper	1
chr16:10273943-10277424	hyper	2
chr16:1070956-1071221	hyper	1
chr16:1107607-1107865	hyper	1
chr16:2028987-2030710	hyper	1
chr16:23724270-23724775	hyper	1
chr16:28948000-28948450	hyper	1
chr16:29796361-29796757	hyper	1
chr16:30485382-30485721	hyper	1
chr16:3085222-3085469	hypo	1
chr16:31159576-31160009	hyper	1
chr16:3345145-3345605	hyper	1
chr16:474922-476815	hypo	1
chr16:49732348-49732712	hypo	1
chr16:50707291-50708041	hyper	1
chr16:56650981-56651384	hyper	1
chr16:66955943-66956251	hyper	1
chr16:67233032-67233862	hyper	1
chr16:85202390-85202631	hyper	1
chr16:85670134-85670349	hyper	1
chr17:1551730-1553249	hyper	1
chr17:17625605-17628500	hypo	1
chr17:19771609-19771814	hyper	3
chr17:205475-206667	hyper	1
chr17:20744130-20744846	hyper	1
chr17:27406753-27408059	hyper	1
chr17:27506889-27507607	hyper	1
chr17:30243859-30244564	hyper	1
chr17:36102033-36104766	hyper	1
chr17:36105334-36105583	hyper	1
chr17:3847999-3848570	hyper	1
chr17:40274523-40275360	hyper	1
chr17:40837022-40837525	hyper	1
chr17:40838849-40839062	hyper	1
chr17:41723219-41723826	hyper	1
chr17:4487398-4488482	hyper	1
chr17:63555902-63557362	hypo	1
chr17:6898820-6900427	hyper	1
chr17:73083866-73084495	hyper	1
chr17:7311672-7312063	hyper	1
chr17:78863569-78863813	hypo	2
chr17:79006584-79006835	hyper	1
chr17:79008929-79009762	hyper	2
chr17:7905927-7907445	hyper	1
chr17:79388434-79388927	hypo	1
chr18:11148307-11149936	hyper	1
chr18:11947827-11948155	hyper	1
chr18:12254147-12255089	hyper	1
chr18:12287271-12287562	hyper	1
chr18:47794450-47794996	hyper	1
chr18:57566866-57567723	hyper	1
chr18:74533809-74535905	hyper	1
chr18:77552401-77552603	hypo	1
chr19:1074726-1075071	hypo	2
chr19:11485286-11485769	hypo	1
chr19:11689417-11689768	hyper	1
chr19:11785042-11785282	hyper	4
chr19:12666243-12666682	hyper	1
chr19:12707696-12708114	hyper	1
chr19:14016665-14017435	hyper	1
chr19:14542768-14543102	hyper	2
chr19:15580382-15580863	hypo	1
chr19:16466399-16466637	hypo	1
chr19:17404959-17405377	hyper	1
chr19:17607983-17608406	hyper	1
chr19:17942061-17942567	hyper	2
chr19:19371675-19372393	hyper	1
chr19:19624954-19627258	hyper	1
chr19:19971577-19971863	hyper	1
chr19:34396471-34398079	hyper	1
chr19:345260-345590	hyper	1
chr19:36642327-36643585	hyper	1
chr19:37266594-37267027	hyper	1
chr19:3942010-3942250	hypo	1
chr19:39737689-39739288	hyper	1
chr19:40904444-40904955	hyper	1
chr19:43202099-43202313	hyper	1
chr19:44039232-44039756	hyper	2
chr19:45737482-45738145	hyper	1
chr19:46032304-46032855	hyper	1
chr19:46806998-46807617	hyper	1
chr19:48017717-48018782	hypo	1
chr19:48919173-48919412	hyper	1
chr19:49232156-49232825	hyper	1
chr19:49685863-49686233	hyper	1
chr19:49842018-49842323	hyper	1
chr19:49842654-49843628	hyper	2
chr19:50167690-50168198	hyper	1
chr19:50192499-50192802	hyper	1
chr19:50193020-50194798	hyper	1
chr19:50249492-50249894	hyper	1
chr19:52206244-52206726	hyper	2
chr19:52207132-52207731	hyper	1
chr19:52995940-52996595	hyper	3
chr19:55628488-55629105	hyper	1
chr19:56196666-56197119	hyper	1
chr19:58715220-58716033	hyper	4
chr19:59086697-59087299	hypo	1
chr19:6463991-6464780	hyper	3
chr19:7685152-7686182	hyper	1
chr19:7745490-7747714	hypo	2
chr19:7933263-7934898	hyper	1
chr19:8575818-8576825	hyper	1
chr2:10182635-10184702	hyper	1
chr2:105483753-105484426	hyper	1
chr2:112939287-112939563	hyper	2
chr2:119599059-119599299	hyper	1
chr2:129079631-129080170	hyper	1
chr2:131673686-131674150	hyper	1
chr2:134785625-134785845	hyper	1
chr2:176964062-176965509	hyper	1
chr2:177355071-177355525	hyper	1
chr2:198029068-198029438	hyper	1
chr2:206549599-206551316	hypo	1
chr2:210010093-210010367	hypo	1
chr2:220312698-220314094	hyper	1
chr2:232526666-232527777	hyper	1
chr2:232765246-232765491	hyper	1
chr2:241611744-241612677	hyper	2
chr2:242295397-242296201	hyper	1
chr2:25354283-25354777	hyper	1
chr2:25427101-25427577	hyper	1
chr2:26204554-26205649	hyper	2
chr2:39186777-39187968	hyper	1
chr2:44314288-44314564	hyper	1
chr2:45161427-45163058	hyper	1
chr2:45176728-45177264	hyper	1
chr2:45227644-45228783	hyper	3
chr2:71126720-71129209	hyper	3
chr2:71131200-71132256	hyper	2
chr2:73339292-73340733	hyper	1
chr2:74357574-74358014	hyper	3
chr2:74875128-74875562	hyper	2
chr2:80549578-80549798	hyper	2
chr2:88583528-88583970	hyper	1
chr2:96781406-96782971	hyper	1
chr20:21683744-21684420	hyper	1
chr20:22557517-22559240	hyper	1
chr20:30071912-30072315	hyper	1
chr20:30639908-30640786	hyper	1
chr20:33762403-33762774	hyper	1
chr20:35974177-35974913	hyper	2
chr20:37352130-37357372	hyper	1
chr20:42135793-42137062	hyper	1
chr20:43935199-43935633	hyper	1
chr20:55500347-55501102	hyper	1
chr21:34405577-34406538	hyper	1
chr21:36041305-36043224	hyper	2
chr21:38076762-38077685	hyper	1
chr21:38079941-38081833	hyper	1
chr21:43186280-43187436	hyper	1
chr21:46847505-46847773	hyper	1
chr21:46897841-46898158	hypo	1
chr21:47813251-47813462	hypo	1
chr22:22901386-22901698	hypo	1
chr22:23605241-23605566	hyper	1
chr22:24890412-24891453	hyper	1
chr22:30476012-30476530	hyper	6
chr22:30901242-30901744	hyper	1
chr22:38379093-38379964	hyper	2
chr22:42095414-42096189	hyper	1
chr22:46545480-46547412	hyper	1
chr22:50528201-50529085	hyper	1
chr3:107809375-107810543	hyper	2
chr3:128273936-128274796	hyper	1
chr3:130465478-130465700	hyper	1
chr3:142166202-142167026	hypo	1
chr3:157155267-157155826	hypo	1
chr3:170136242-170137886	hyper	1
chr3:172468372-172468845	hyper	1
chr3:179168735-179169593	hypo	1
chr3:20081458-20082426	hyper	1
chr3:32861141-32861429	hyper	1
chr3:42845436-42846355	hyper	1
chr3:42922219-42922872	hyper	2
chr3:44622586-44622866	hyper	1
chr3:49723143-49724618	hyper	1
chr3:50336331-50336879	hyper	1
chr3:53190509-53190764	hyper	1
chr4:113431825-113432596	hyper	1
chr4:11370229-11370886	hyper	2
chr4:13537646-13537973	hyper	1
chr4:1505254-1505560	hypo	1
chr4:154713537-154714240	hyper	1
chr4:174421347-174421559	hyper	1
chr4:188916605-188916876	hyper	3
chr4:3374733-3374998	hypo	1
chr4:37978702-37979595	hyper	1
chr4:41867385-41867586	hyper	1
chr4:41875445-41875794	hyper	3
chr4:41881177-41881418	hyper	1
chr4:41882450-41882964	hyper	1
chr5:10333222-10334101	hyper	1
chr5:112823256-112824304	hypo	1
chr5:1289275-1295970	hyper	1
chr5:134734096-134735261	hyper	3
chr5:140165958-140166214	hyper	1
chr5:140180844-140181082	hyper	2
chr5:140181888-140183014	hyper	1
chr5:140186792-140187268	hyper	1
chr5:140208753-140209957	hyper	1
chr5:140214068-140214464	hyper	3
chr5:140228129-140228576	hyper	1
chr5:140248789-140249140	hyper	1
chr5:140249734-140250949	hyper	1
chr5:140255158-140255450	hyper	1
chr5:140256273-140257290	hyper	1
chr5:140346105-140346931	hyper	1
chr5:140502890-140503804	hyper	3
chr5:140553681-140554637	hyper	1
chr5:140563510-140564361	hyper	3
chr5:140568216-140569118	hyper	1
chr5:140580723-140581625	hyper	1
chr5:140589744-140590657	hyper	1
chr5:140595008-140595880	hyper	2
chr5:140604453-140605304	hyper	1
chr5:140615391-140616353	hyper	1
chr5:140620864-140621698	hyper	2
chr5:140626444-140627373	hyper	2
chr5:140683195-140683773	hyper	1
chr5:140723548-140723900	hyper	3
chr5:140725051-140725891	hyper	1
chr5:140731239-140731979	hyper	1
chr5:140734720-140735028	hyper	1
chr5:140741174-140741738	hyper	1
chr5:140750050-140750264	hyper	4
chr5:140753654-140753952	hyper	1
chr5:140762401-140762768	hyper	2
chr5:140767196-140767695	hyper	1
chr5:140772385-140772682	hyper	1
chr5:140773855-140774441	hyper	1
chr5:140777442-140777938	hyper	4
chr5:140779013-140779659	hyper	4
chr5:140787447-140788044	hyper	1
chr5:140794358-140795045	hyper	5
chr5:140797162-140797701	hyper	2
chr5:140798757-140799359	hyper	1
chr5:140802399-140802832	hyper	4
chr5:140807339-140807788	hyper	1
chr5:140810494-140812617	hyper	7
chr5:149546027-149546988	hyper	1
chr5:156692812-156693749	hyper	1
chr5:158523906-158524598	hyper	3
chr5:172110282-172111166	hyper	1
chr5:172175480-172175883	hyper	1
chr5:175200315-175200555	hyper	1
chr5:176793959-176794841	hyper	1
chr5:3962286-3962512	hypo	1
chr5:76115510-76116089	hyper	2
chr5:77253832-77254049	hyper	1
chr5:78365298-78365711	hyper	2
chr6:137242315-137245442	hyper	2
chr6:1555262-1555581	hyper	2
chr6:164051485-164052323	hyper	3
chr6:166267509-166268461	hyper	1
chr6:170338214-170339677	hyper	1
chr6:18122250-18122994	hyper	1
chr6:26020671-26021125	hyper	2
chr6:28226979-28227483	hyper	3
chr6:28583934-28584289	hyper	9
chr6:28956106-28956578	hyper	11
chr6:2903175-2903906	hyper	1
chr6:29894140-29895117	hyper	1
chr6:30038881-30039477	hyper	1
chr6:30418844-30419630	hyper	1
chr6:31650648-31651292	hyper	2
chr6:32116590-32117229	hyper	13
chr6:32118101-32118544	hyper	1
chr6:33288733-33289008	hypo	1
chr6:33943604-33944027	hyper	4
chr6:35149971-35150391	hyper	1
chr6:37616393-37616621	hyper	1
chr6:37617863-37618147	hyper	1
chr6:41339236-41340027	hyper	1
chr6:42892932-42893262	hyper	1
chr6:5994909-5995203	hyper	2
chr6:7141036-7141576	hyper	1
chr6:72298274-72298528	hyper	2
chr6:74161086-74162090	hyper	1
chr7:101943785-101944557	hyper	1
chr7:127910860-127911287	hyper	1
chr7:127990926-127992616	hyper	1
chr7:142985047-142985810	hyper	2
chr7:149119398-149120307	hyper	2
chr7:151216068-151217901	hyper	1
chr7:155164557-155167854	hyper	1
chr7:156409577-156409865	hyper	1
chr7:158349387-158350091	hypo	1
chr7:1686716-1687008	hyper	1
chr7:25018999-25020255	hyper	1
chr7:31375845-31376542	hyper	1
chr7:44104746-44105116	hyper	1
chr7:44162850-44163720	hyper	2
chr7:5085411-5086342	hyper	1
chr7:55516871-55517249	hyper	2
chr7:63250057-63250948	hyper	1
chr7:73256704-73256926	hyper	1
chr7:94953769-94953971	hyper	1
chr7:95025559-95026122	hyper	3
chr7:965987-966266	hypo	1
chr7:99595206-99595505	hyper	1
chr7:99774733-99775583	hyper	1
chr8:102504478-102504841	hyper	1
chr8:105342213-105342558	hyper	1
chr8:10587304-10591109	hyper	1
chr8:11549858-11550166	hyper	1
chr8:142010440-142011907	hypo	1
chr8:145024449-145025179	hypo	1
chr8:145133199-145134040	hypo	1
chr8:2418935-2419460	hyper	2
chr8:41165852-41167140	hyper	1
chr8:67089249-67089962	hypo	1
chr8:72917305-72917641	hyper	1
chr8:8559131-8560867	hyper	1
chr8:87081653-87082046	hyper	4
chr8:96145760-96146729	hyper	1
chr8:9756177-9756993	hyper	1
chr8:99960497-99961438	hypo	1
chr8:99985733-99986983	hyper	1
chr9:123656750-123656972	hyper	1
chr9:126154226-126154562	hypo	1
chr9:133569082-133569451	hyper	1
chr9:134429866-134430491	hyper	1
chr9:139239712-139239958	hyper	1
chr9:139888934-139890343	hyper	1
chr9:140473002-140473681	hyper	1
chr9:34370773-34372902	hyper	2
chr9:34623512-34624081	hyper	1
chr9:97094626-97095058	hyper	1
chr9:98113447-98113662	hyper	1
chr9:98315341-98315559	hyper	1
chrX:14047743-14048309	hypo	1
chrX:21674018-21677066	hyper	2
